# Supplementary material for: Burden and Trends of Diet-Related Colorectal Cancer in OECD Countries: Systematic Analysis Based on Global Burden of Disease Study 1990–2021 with Projections to 2050
Source: Nutrients. 2025 Apr 10;17(8):1320. doi: 10.3390/nu17081320 (PMC12029645; doi:10.3390/nu17081320)
Supplement: Supplementary file 1 [file nutrients-17-01320-s001.zip]

Archive with 1 entries (1 files):
- nutrients-3568204-supplementary.pdf
